# Supplementary material for: Unlocking New Avenues: Solid-State Synthesis of Molecularly Imprinted Polymers
Source: Int J Mol Sci. 2024 May 18;25(10):5504. doi: 10.3390/ijms25105504 (PMC11122393; doi:10.3390/ijms25105504)
Supplement: Supplementary file 1 [file ijms-25-05504-s001.zip]

Archive with 1 entries (1 files):
- ijms-2994243-supplementary.pdf
